# Supplementary material for: Population genomics of the invasive Northern Giant Hornet Vespa mandarinia in North America and across its native range
Source: Sci Rep. 2024 May 11;14:10803. doi: 10.1038/s41598-024-61534-0 (PMC11088652; doi:10.1038/s41598-024-61534-0)
Supplement: Supplementary file 2 — Supplementary Information 2. [file 41598_2024_61534_MOESM2_ESM.xlsx]

## Sheet: Table_S1
Table S1. Population genetic statistics for each set of Vespa mandarinia samples used in this study.
Population	Number of samples	SNPs	SNPs after LD filtering	Pi	FIS	fROH(500)	fROH(1000)	fROH(2000)	Tajima’s D
Combined	114	5607876	1032829
Canada	2	142602	68902	0.000410978	-0.277155	0.0912±0.0026	0.0137±0	0±0	0.81015
Fujian	5	4222342	262748	0.00146708	0.213802	0.1374±0.0005	0.0676±0.0001	0.0285±0	0.425382
Yunnan	5	611303	246133	0.000604406	0.144758	0.1233±0.048	0.0242±0.0085	0±0	0.745512
Japan	15	477388	268426	0.000358048	0.0112113	0.0918±0.0102	0.0189±0.0031	0±0	-0.836784
South Korea	43	983656	518600	0.000603802	-0.00669512	0.0716±0.0143	0.0209±0.0057	0.0013±0.0013	-0.138486
Taiwan	13	438242	187164	0.00025082	-0.14187	0.085±0.006	0.0185±0.0023	0±0	0.121858
USA	31	469150	213619	0.000397146	-0.247872	0.1834±0.0081	0.0572±0.0042	0.0058±0.0017	1.09101

## Sheet: Table_S2
Table S2. Mitogenome haplotypes for samples sequenced in this study.
Mitotype	Sample mito ID	Sample genomic ID
Vmag-1	NGH_Yunnan_05	H_Yunnan5
Vmag-1	NGH_Yunnan_01	H_Yunnan1
Vmag-1	NGH_Yunnan_04	H_Yunnan4
Vmag-2	NGH_Yunnan_03	H_Yunnan3
Vmag-2	NGH_Yunnan_02	H_Yunnan2
Vman-1	NGH_SK_17B	SK_NGH_17B
Vman-1	NGH_SK_08	SK_NGH_8
Vman-1	NGH_SK_7A	SK_NGH_7A
Vman-1	NGH_FCL_178	AGH_FCL_178
Vman-1	NGH_FCL_120	AGH_FCL_120
Vman-1	NGH_FCL_119	AGH_FCL_119
Vman-1	NGH_FCL_116	AGH_FCL_116
Vman-1	NGH_FCL_115	AGH_FCL_115
Vman-1	NGH_FCL_059	AGH_FCL_059
Vman-1	NGH_SK_11	SK_NGH_11
Vman-1	NGH_FCL_117	AGH_FCL_117
Vman-1	NGH_FCL_111	AGH_FCL_111
Vman-1	NGH_FCL_112	AGH_FCL_112
Vman-2	NGH_SK_16B	SK_NGH_16B
Vman-3	NGH_SK_03	SK_NGH_3
Vman-4	NGH_FCL_121	AGH_FCL_121
Vman-4	NGH_FCL_123	AGH_FCL_123
Vman-4	NGH_FCL_124	AGH_FCL_124
Vman-4	NGH_FCL_125	AGH_FCL_125
Vman-4	NGH_FCL_126	AGH_FCL_126
Vman-4	NGH_FCL_127	AGH_FCL_127
Vman-4	NGH_FCL_128	AGH_FCL_128
Vman-4	NGH_FCL_129	AGH_FCL_129
Vman-4	NGH_FCL_130	AGH_FCL_130
Vman-5	NGH_SK_15	SK_NGH_15
Vman-5	NGH_SK_14	SK_NGH_14
Vman-5	NGH_SK_13	SK_NGH_13
Vman-5	NGH_SK_05	SK_NGH_5
Vman-6	NGH_SK_1A	SK_NGH_1A
Vman-6	NGH_016	AGH_016
Vman-6	NGH_N1_W1	AGH_N1_W1
Vman-6	NGH_N1_W2	AGH_N1_W2
Vman-6	NGH_N2_W2	AGH_N2_W2
Vman-6	NGH_N2_W3	AGH_N2_W3
Vman-6	NGH_N2_W5	AGH_N2_W5
Vman-6	NGH_N3_Q1	AGH_N3_Q1
Vman-6	NGH_N3_W1	AGH_N3_W1
Vman-6	NGH_N3_W2	AGH_N3_W2
Vman-6	NGH_N3_W3	AGH_N3_W3
Vman-6	NGH_N3_W4	AGH_N3_W4
Vman-6	NGH_N3_W5	AGH_N3_W5
Vman-6	NGH_N4_Q1	AGH_N4_Q1
Vman-6	NGH_N4_W1	AGH_N4_W1
Vman-6	NGH_N4_W2	AGH_N4_W2
Vman-6	NGH_N4_W3	AGH_N4_W3
Vman-6	NGH_N4_W4	AGH_N4_W4
Vman-6	NGH_N4_W5	AGH_N4_W5
Vman-6	NGH_FCL_097	AGH_FCL_097
Vman-6	NGH_FCL_096	AGH_FCL_096
Vman-6	NGH_FCL_095	AGH_FCL_095
Vman-6	NGH_FCL_092	AGH_FCL_092
Vman-6	NGH_FCL_100	AGH_FCL_100
Vman-6	NGH_SK_12	SK_NGH_12
Vman-6	NGH_FCL_105	AGH_FCL_105
Vman-6	NGH_019	AGH_019
Vman-6	NGH_011	AGH_011
Vman-6	NGH_015	AGH_015
Vman-6	NGH_FCL_110	AGH_FCL_110
Vman-6	NGH_FCL_108	AGH_FCL_108
Vman-6	NGH_003	AGH_003
Vman-6	NGH_FCL_131	AGH_FCL_131
Vman-6	NGH_FCL_099	AGH_FCL_099
Vman-6	NGH_FCL_098	AGH_FCL_098
Vman-6	NGH_FCL_094	AGH_FCL_094
Vman-6	NGH_013	AGH_013
Vman-6	NGH_012	AGH_012
Vman-6	NGH_014	AGH_014
Vman-7	NGH_SK_02	SK_NGH_2
Vman-8	NGH_JP_WSDA_24	JP_WSDA_24
Vman-9	NGH_JP_WSDA_19	JP_WSDA_19
Vman-10	NGH_JP_WSDA_20	JP_WSDA_20
Vman-11	NGH_JP_WSDA_18	JP_WSDA_18
Vman-12	NGH_JP_WSDA_17	JP_WSDA_17
Vman-13	NGH_JP_WSDA_23	JP_WSDA_23
Vman-14	NGH_JP_WSDA_21	JP_WSDA_21
Vman-15	NGH_JP_WSDA_01	JP_WSDA_01
Vman-16	NGH_JP_WSDA_04	JP_WSDA_04
Vman-17	NGH_JP_WSDA_22	JP_WSDA_22
Vman-18	NGH_JP_WSDA_08	JP_WSDA_08
Vman-19	NGH_JP_WSDA_06	JP_WSDA_06
Vman-20	NGH_JP_WSDA_05	JP_WSDA_05
Vman-21	NGH_001_Nanaimo	AGH_001
Vman-21	NGH_002_Nanaimo	AGH_002
Vman-22	NGH_JP_WSDA_07	JP_WSDA_07
Vman-23	gb|OQ836204.1
Vman-24	NGH_FCL_187	AGH_FCL_187
Vman-24	NGH_FCL_151	AGH_FCL_151
Vman-24	NGH_FCL_145	AGH_FCL_145
Vman-24	NGH_FCL_138	AGH_FCL_138
Vman-24	NGH_FCL_144	AGH_FCL_144
Vman-25	NGH_FCL_137	AGH_FCL_137
Vman-25	NGH_FCL_132	AGH_FCL_132
Vman-26	NGH_FCL_150	AGH_FCL_150
Vman-26	NGH_FCL_133	AGH_FCL_133
Vman-27	NGH_FCL_146	AGH_FCL_146
Vman-27	NGH_FCL_136	AGH_FCL_136
Vman-28	NGH_FCL_148	AGH_FCL_148
Vman-28	NGH_FCL_140	AGH_FCL_140

## Sheet: Table_S3
Table S3. Sample data for all samples used in this study. GPS locations are exact for samples whose Region label is prepended with an asterisk; otherwise, GPS locations correspond to the approximate locality of collection. Nest IDs are provided only for regions in which multiple samples were sequenced from a single nest; otherwise, each sample represents a different nest.
ID	Country	Region	GPS	Collection_year	Collection_date	Caste	Nest	Collector
AGH_001	Canada	*Nanaimo, British Columbia	49.1538, -123.9429	2019	Sept 2019	Worker	CA_1	P. van Westendorp
AGH_002	Canada	*Nanaimo, British Columbia	49.1538, -123.9429	2019	Sept 2019	Worker	CA_1	P. van Westendorp
H_Fujian1	China	Fujian	25.9000,118.3000	2022	2022	Unspecified female	FJ_1	Anon
H_Fujian2	China	Fujian	25.9000,118.3000	2022	2022	Unspecified female	FJ_1	Anon
H_Fujian3	China	Fujian	25.9000,118.3000	2022	2022	Unspecified female	FJ_1	Anon
H_Fujian4	China	Fujian	25.9000,118.3000	2022	2022	Unspecified female	FJ_1	Anon
H_Fujian5	China	Fujian	25.9000,118.3000	2022	2022	Unspecified female	FJ_1	Anon
H_Yunnan1	China	Yongping county, Yunnan	25.4669, 99.5400	2022	2022	Unspecified female	YN_1	Anon
H_Yunnan2	China	Yongping county, Yunnan	25.4669, 99.5400	2022	2022	Unspecified female	YN_1	Anon
H_Yunnan3	China	Yongping county, Yunnan	25.4669, 99.5400	2022	2022	Unspecified female	YN_1	Anon
H_Yunnan4	China	Yongping county, Yunnan	25.4669, 99.5400	2022	2022	Unspecified female	YN_1	Anon
H_Yunnan5	China	Yongping county, Yunnan	25.4669, 99.5400	2022	2022	Unspecified female	YN_1	Anon
JP_WSDA_08	Japan	Ebino	32.0459, 130.8264	2018	2018	Worker	NA	J. Takahashi
JP_WSDA_17	Japan	Iwata	34.7268, 137.8479	2021	2021	Worker	NA	J. Takahashi
JP_WSDA_20	Japan	Izumi	35.0827, 133.9285	2021	2021	Worker	NA	J. Takahashi
JP_WSDA_22	Japan	Kagamino	35.0900, 133.9034	2021	2021	Worker	NA	J. Takahashi
JP_WSDA_21	Japan	Kashima	36.0355, 140.5999	2021	2021	Worker	NA	J. Takahashi
JP_WSDA_05	Japan	Kirishima	31.7908, 130.7601	2018	2018	Worker	NA	J. Takahashi
JP_WSDA_24	Japan	Kitasaku	36.3057, 138.5274	2021	2021	Worker	NA	J. Takahashi
JP_WSDA_19	Japan	Kyoto	35.0293, 135.6890	2021	2021	Worker	NA	J. Takahashi
JP_WSDA_23	Japan	Maebashi	36.4419, 139.1139	2021	2021	Worker	NA	J. Takahashi
JP_WSDA_01	Japan	Sado Island	38.0174, 138.3962	2005	2005	Worker	NA	J. Takahashi
JP_WSDA_18	Japan	Tajimi	35.3365, 137.1027	2021	2021	Worker	NA	J. Takahashi
JP_WSDA_02	Japan	Tsushima Island	34.2146, 129.2849	2009	2009	Worker	NA	J. Takahashi
JP_WSDA_04	Japan	Tsushima Island	34.2146, 129.2849	2017	2017	Worker	NA	J. Takahashi
JP_WSDA_07	Japan	Yakushima Island	30.4158, 130.5686	2018	2018	Worker	NA	J. Takahashi
JP_WSDA_06	Japan	Yatsushiro	32.4748, 130.6226	2018	2018	Worker	NA	J. Takahashi
AGH_FCL_059	South Korea	*Andong	36.5452, 128.7533	2021	2021-08-05	Unspecified female	SK_3	M. B. Choi
AGH_FCL_111	South Korea	*Andong	36.5452, 128.7533	2021	2021-08-05	Unspecified female	SK_3	M. B. Choi
AGH_FCL_112	South Korea	*Andong	36.5452, 128.7533	2021	2021-08-05	Unspecified female	SK_3	M. B. Choi
AGH_FCL_115	South Korea	*Andong	36.5452, 128.7533	2021	2021-08-05	Unspecified female	SK_3	M. B. Choi
AGH_FCL_116	South Korea	*Andong	36.5452, 128.7533	2021	2021-08-05	Unspecified female	SK_3	M. B. Choi
AGH_FCL_117	South Korea	*Andong	36.5452, 128.7533	2021	2021-08-05	Unspecified female	SK_3	M. B. Choi
AGH_FCL_119	South Korea	*Andong	36.5452, 128.7533	2021	2021-08-05	Unspecified female	SK_3	M. B. Choi
AGH_FCL_120	South Korea	*Andong	36.5452, 128.7533	2021	2021-08-05	Unspecified female	SK_3	M. B. Choi
AGH_FCL_121	South Korea	*Andong	36.5523, 128.5307	2021	2021-08-15	Unspecified female	SK_4	M. B. Choi
AGH_FCL_123	South Korea	*Andong	36.5523, 128.5307	2021	2021-08-15	Unspecified female	SK_4	M. B. Choi
AGH_FCL_124	South Korea	*Andong	36.5523, 128.5307	2021	2021-08-15	Unspecified female	SK_4	M. B. Choi
AGH_FCL_125	South Korea	*Andong	36.5523, 128.5307	2021	2021-08-15	Unspecified female	SK_4	M. B. Choi
AGH_FCL_126	South Korea	*Andong	36.5523, 128.5307	2021	2021-08-15	Unspecified female	SK_4	M. B. Choi
AGH_FCL_127	South Korea	*Andong	36.5523, 128.5307	2021	2021-08-15	Unspecified female	SK_4	M. B. Choi
AGH_FCL_128	South Korea	*Andong	36.5523, 128.5307	2021	2021-08-15	Unspecified female	SK_4	M. B. Choi
AGH_FCL_129	South Korea	*Andong	36.5523, 128.5307	2021	2021-08-15	Unspecified female	SK_4	M. B. Choi
AGH_FCL_130	South Korea	*Andong	36.5523, 128.5307	2021	2021-08-15	Unspecified female	SK_4	M. B. Choi
AGH_FCL_092	South Korea	*Andong	36.5747, 128.7360	2021	2021-08-13	Worker	SK_1	M. B. Choi
AGH_FCL_094	South Korea	*Andong	36.5747, 128.7360	2021	2021-08-13	Worker	SK_1	M. B. Choi
AGH_FCL_095	South Korea	*Andong	36.5747, 128.7360	2021	2021-08-13	Worker	SK_1	M. B. Choi
AGH_FCL_096	South Korea	*Andong	36.5747, 128.7360	2021	2021-08-13	Worker	SK_1	M. B. Choi
AGH_FCL_097	South Korea	*Andong	36.5747, 128.7360	2021	2021-08-13	Worker	SK_1	M. B. Choi
AGH_FCL_098	South Korea	*Andong	36.5747, 128.7360	2021	2021-08-13	Worker	SK_1	M. B. Choi
AGH_FCL_099	South Korea	*Andong	36.5747, 128.7360	2021	2021-08-13	Worker	SK_1	M. B. Choi
AGH_FCL_100	South Korea	*Andong	36.5747, 128.7360	2021	2021-08-13	Worker	SK_1	M. B. Choi
AGH_FCL_131	South Korea	*Andong	36.5747, 128.7360	2021	2021-08-13	Queen	SK_1	M. B. Choi
SK_NGH_14	South Korea	Gunsan	35.9176, 126.7085	2022	2022-09-30	Queen	SK_5	Y. J. Choi
SK_NGH_16B	South Korea	Gwangju	35.1623, 126.8552	2022	2022-09-22	Worker	SK_6	Ahn
SK_NGH_7A	South Korea	Gyeongju	35.8562, 129.2247	2022	2022-09-10	Worker	SK_7	Y. J. Choi
SK_NGH_2	South Korea	Hapcheon-gun	35.5659, 128.1649	2022	2022-10-12	Worker	SK_8	J. A. Kim
SK_NGH_11	South Korea	Hongcheon-eup	37.6502, 127.8537	2022	2022-08-21	Worker	SK_9	Y. J. Choi
SK_NGH_15	South Korea	Imsil	35.6111, 127.2827	2022	2022-09-17	Queen	SK_10	Y. J. Choi
SK_NGH_17B	South Korea	Namwon	35.4157, 127.3897	2022	2022-10-11	Worker	SK_11	Ahn
SK_NGH_5	South Korea	Pohang	36.0146, 129.3511	2022	2022-09-14	Queen	SK_12	Y. J. Choi
SK_NGH_3	South Korea	Sacheon	35.0038, 128.0642	2022	2022-10-12	Worker	SK_13	J. A. Kim
SK_NGH_13	South Korea	Sinan-gun	34.8910, 126.3121	2022	2022-10-02	Queen	SK_14	Y. J. Choi
SK_NGH_8	South Korea	Uijeongbu	37.7377, 127.0342	2022	2022-09-17	Worker	SK_15	Y. J. Choi
AGH_FCL_105	South Korea	*Uiseong	36.3782, 128.6257	2021	2021-10-01	Worker	SK_2	M. B. Choi
AGH_FCL_108	South Korea	*Uiseong	36.3782, 128.6257	2021	2021-10-01	Worker	SK_2	M. B. Choi
AGH_FCL_110	South Korea	*Uiseong	36.3782, 128.6257	2021	2021-10-01	Worker	SK_2	M. B. Choi
AGH_FCL_178	South Korea	*Uiseong	36.3782, 128.6257	2021	2021-10-21	Worker	NA	M. B. Choi
SK_NGH_12	South Korea	Yeongcheon	35.9733, 128.9385	2022	2022-09-09	Queen	SK_16	Y. J. Choi
SK_NGH_1A	South Korea	Yeongwol	37.1825, 128.4604	2022	2022-09-08	Worker	SK_17	J. A. Kim
AGH_FCL_132	Taiwan	Yilan County	24.7505, 121.7591	2021	Oct-Dec 2021	Unspecified female	NA	Y. W. Chen
AGH_FCL_133	Taiwan	Yilan County	24.7505, 121.7591	2021	Oct-Dec 2021	Unspecified female	NA	Y. W. Chen
AGH_FCL_136	Taiwan	Yilan County	24.7505, 121.7591	2021	Oct-Dec 2021	Unspecified female	NA	Y. W. Chen
AGH_FCL_137	Taiwan	Yilan County	24.7505, 121.7591	2021	Oct-Dec 2021	Unspecified female	NA	Y. W. Chen
AGH_FCL_138	Taiwan	Yilan County	24.7505, 121.7591	2021	Oct-Dec 2021	Unspecified female	NA	Y. W. Chen
AGH_FCL_140	Taiwan	Yilan County	24.7505, 121.7591	2021	Oct-Dec 2021	Unspecified female	NA	Y. W. Chen
AGH_FCL_144	Taiwan	Yilan County	24.7505, 121.7591	2021	Oct-Dec 2021	Unspecified female	NA	Y. W. Chen
AGH_FCL_145	Taiwan	Yilan County	24.7505, 121.7591	2021	Oct-Dec 2021	Unspecified female	NA	Y. W. Chen
AGH_FCL_146	Taiwan	Yilan County	24.7505, 121.7591	2021	Oct-Dec 2021	Unspecified female	NA	Y. W. Chen
AGH_FCL_148	Taiwan	Yilan County	24.7505, 121.7591	2021	Oct-Dec 2021	Unspecified female	NA	Y. W. Chen
AGH_FCL_150	Taiwan	Yilan County	24.7505, 121.7591	2021	Oct-Dec 2021	Unspecified female	NA	Y. W. Chen
AGH_FCL_151	Taiwan	Yilan County	24.7505, 121.7591	2021	Oct-Dec 2021	Unspecified female	NA	Y. W. Chen
AGH_FCL_187	Taiwan	Yilan County	24.7505, 121.7591	2021	Oct-Dec-2021	Unspecified female	NA	Y. W. Chen
AGH_T1_M1	USA	*Blaine, Washington	48.9518, -122.5964	2020	2020-10-30	Male	NA	C. Looney et al
AGH_N3_M1	USA	*Blaine, Washington	48.9773, -122.5540	2021	2021-09-11	Male	US_3	C. Looney et al
AGH_N3_M2	USA	*Blaine, Washington	48.9773, -122.5540	2021	2021-09-11	Male	US_3	C. Looney et al
AGH_N3_Q1	USA	*Blaine, Washington	48.9773, -122.5540	2021	2021-09-11	Queen	US_3	C. Looney et al
AGH_N3_W1	USA	*Blaine, Washington	48.9773, -122.5540	2021	2021-09-11	Worker	US_3	C. Looney et al
AGH_N3_W2	USA	*Blaine, Washington	48.9773, -122.5540	2021	2021-09-11	Worker	US_3	C. Looney et al
AGH_N3_W3	USA	*Blaine, Washington	48.9773, -122.5540	2021	2021-09-11	Worker	US_3	C. Looney et al
AGH_N3_W4	USA	*Blaine, Washington	48.9773, -122.5540	2021	2021-09-11	Worker	US_3	C. Looney et al
AGH_N3_W5	USA	*Blaine, Washington	48.9773, -122.5540	2021	2021-09-11	Worker	US_3	C. Looney et al
AGH_N1_W1	USA	*Blaine, Washington	48.9837, -122.5823	2020	2020-10-24	Worker	US_1	C. Looney et al
AGH_N1_W2	USA	*Blaine, Washington	48.9837, -122.5823	2020	2020-10-24	Worker	US_1	C. Looney et al
AGH_011	USA	*Blaine, Washington	48.9837, -122.5853	2020	2020-10-29	Queen	US_1	C. Looney et al
AGH_012	USA	*Blaine, Washington	48.9837, -122.5853	2020	2020-10-24	Worker	US_1	C. Looney et al
AGH_013	USA	*Blaine, Washington	48.9837, -122.5853	2020	2020-10-24	Worker	US_1	C. Looney et al
AGH_014	USA	*Blaine, Washington	48.9837, -122.5853	2020	2020-10-24	Worker	US_1	C. Looney et al
AGH_015	USA	*Blaine, Washington	48.9837, -122.5853	2020	2020-10-24	Worker	US_1	C. Looney et al
AGH_016	USA	*Blaine, Washington	48.9837, -122.5853	2020	2020-10-24	Worker	US_1	C. Looney et al
AGH_019	USA	*Blaine, Washington	48.9837, -122.5853	2020	2020-10-24	Worker	US_1	C. Looney et al
AGH_N4_M1	USA	*Blaine, Washington	48.9877, -122.6211	2021	2021-09-23	Male	US_4	C. Looney et al
AGH_N4_M2	USA	*Blaine, Washington	48.9877, -122.6211	2021	2021-09-23	Male	US_4	C. Looney et al
AGH_N4_M3	USA	*Blaine, Washington	48.9877, -122.6211	2021	2021-09-23	Male	US_4	C. Looney et al
AGH_N4_Q1	USA	*Blaine, Washington	48.9877, -122.6211	2021	2021-09-23	Queen	US_4	C. Looney et al
AGH_N4_W1	USA	*Blaine, Washington	48.9877, -122.6211	2021	2021-09-15	Worker	US_4	C. Looney et al
AGH_N4_W2	USA	*Blaine, Washington	48.9877, -122.6211	2021	2021-09-15	Worker	US_4	C. Looney et al
AGH_N4_W3	USA	*Blaine, Washington	48.9877, -122.6211	2021	2021-09-15	Worker	US_4	C. Looney et al
AGH_N4_W4	USA	*Blaine, Washington	48.9877, -122.6211	2021	2021-09-15	Worker	US_4	C. Looney et al
AGH_N4_W5	USA	*Blaine, Washington	48.9877, -122.6211	2021	2021-09-15	Worker	US_4	C. Looney et al
AGH_N2_W2	USA	*Blaine, Washington	48.9997, -122.6153	2021	2021-08-25	Worker	US_2	C. Looney et al
AGH_N2_W3	USA	*Blaine, Washington	48.9997, -122.6153	2021	2021-08-25	Worker	US_2	C. Looney et al
AGH_N2_W5	USA	*Blaine, Washington	48.9997, -122.6153	2021	2021-08-25	Worker	US_2	C. Looney et al
AGH_003	USA	*Custer, Washington	48.9564, -122.6683	2020	2020-05-28	Queen	NA	Anon
